# Supplementary material for: ﻿Indigoferajintongpenensis (Fabaceae, Papilionoideae, Indigofereae), a new species from Yunnan, southwest China
Source: PhytoKeys. 2024 Apr 9;241:91–101. doi: 10.3897/phytokeys.241.120230 (PMC11024515; doi:10.3897/phytokeys.241.120230)
Supplement: XML Treatment for Indigofera jintongpenensis [file phytokeys.241.120230-treatment1.xml]

<!DOCTYPE tp:taxon-treatment
  PUBLIC "-//TaxonX//DTD Taxonomic Treatment Publishing DTD v0 20100105//EN" "tax-treatment-NSO.dtd">
<tp:taxon-treatment xmlns:tp="http://www.plazi.org/taxpub"><tp:treatment-meta><kwd-group><label>Taxon classification</label><kwd>
              <named-content content-type="kingdom">Plantae</named-content>
            </kwd></kwd-group><mixed-citation publication-type="journal"><person-group><name><surname>Yao</surname><given-names>Lan</given-names></name><name><surname>Yang</surname><given-names>Yan</given-names></name><name><surname>Zhao</surname><given-names>Xue-Li</given-names></name><name><surname>Wang</surname><given-names>Qiu-Ping</given-names></name><name><surname>Wang</surname><given-names>Huan-Chong</given-names></name></person-group><article-title>﻿<italic><tp:taxon-name><tp:taxon-name-part taxon-name-part-type="genus" reg="Indigofera">Indigofera</tp:taxon-name-part><tp:taxon-name-part taxon-name-part-type="species" reg="jintongpenensis">jintongpenensis</tp:taxon-name-part></tp:taxon-name></italic> (<tp:taxon-name><tp:taxon-name-part taxon-name-part-type="family">Fabaceae</tp:taxon-name-part></tp:taxon-name>, <tp:taxon-name><tp:taxon-name-part taxon-name-part-type="subfamily">Papilionoideae</tp:taxon-name-part></tp:taxon-name>, <tp:taxon-name><tp:taxon-name-part taxon-name-part-type="tribe">Indigofereae</tp:taxon-name-part></tp:taxon-name>), a new species from Yunnan, southwest China</article-title><source>PhytoKeys</source><day>09</day><month>04</month><year>2024</year><volume>241</volume><fpage>91</fpage><lpage>101</lpage><pub-id pub-id-type="doi">10.3897/phytokeys.241.120230</pub-id></mixed-citation></tp:treatment-meta><tp:nomenclature><label>﻿</label><tp:taxon-name>
            <object-id xmlns:xlink="http://www.w3.org/1999/xlink" content-type="arpha" xlink:type="simple">01352C0A-9473-5548-9813-5220A05F51CC</object-id>
            <tp:taxon-name-part taxon-name-part-type="genus" reg="Indigofera">Indigofera</tp:taxon-name-part>
            <tp:taxon-name-part taxon-name-part-type="species" reg="jintongpenensis">jintongpenensis</tp:taxon-name-part>
            <object-id xmlns:xlink="http://www.w3.org/1999/xlink" content-type="ipni" xlink:type="simple">urn:lsid:ipni.org:names:77339921-1</object-id>
          </tp:taxon-name><tp:taxon-authority>Huan C.Wang, L.Yao &amp; X.L.Zhao</tp:taxon-authority><tp:taxon-status xmlns:xlink="http://www.w3.org/1999/xlink" xlink:type="simple">sp. nov.</tp:taxon-status><xref ref-type="fig" rid="F1">Figs 1</xref><xref ref-type="fig" rid="F2">, 2</xref><xref ref-type="fig" rid="F3">, 3</xref><xref ref-type="fig" rid="F4">, 4</xref></tp:nomenclature><tp:treatment-sec sec-type="material" id="SECID0ENHAC"><title>Type.</title><p>China. Yunnan Province: Fumin County, Jintongpen Mountain, alt. 2,730 m, in the scrub of the limestone mountains, 10 June 2022, <italic>H. C. Wang et al. FM16943</italic> (Holotype: YUKU!; isotypes: YUKU!)</p><fig id="F1" position="float" orientation="portrait"><object-id xmlns:xlink="http://www.w3.org/1999/xlink" content-type="doi" xlink:type="simple">10.3897/phytokeys.241.120230.figure1</object-id><object-id xmlns:xlink="http://www.w3.org/1999/xlink" content-type="arpha" xlink:type="simple">220A1214-4582-57DC-B831-A0A0AC644256</object-id><label>Figure 1.</label><caption><p><italic><tp:taxon-name><tp:taxon-name-part taxon-name-part-type="genus" reg="Indigofera">Indigofera</tp:taxon-name-part><tp:taxon-name-part taxon-name-part-type="species" reg="jintongpenensis">jintongpenensis</tp:taxon-name-part></tp:taxon-name></italic> sp. nov. <bold>A</bold> habit <bold>B</bold> fruit branch <bold>C</bold> flower (side view) <bold>D</bold> legume <bold>E</bold> style <bold>F</bold> standard <bold>G</bold> wing <bold>H</bold> keel <bold>I</bold> calyx (glabrous inside) <bold>J</bold> calyx (outside with spreading sub-basifixed 2-branched trichomes).</p></caption><graphic xmlns:xlink="http://www.w3.org/1999/xlink" xlink:href="phytokeys-241-091_article-120230__-g001.jpg" position="float" orientation="portrait" xlink:type="simple" id="oo_1022550.jpg"><uri content-type="original_file" xlink:type="simple">https://binary.pensoft.net/fig/1022550</uri></graphic></fig></tp:treatment-sec><tp:treatment-sec sec-type="diagnosis" id="SECID0EBJAC"><title>Diagnosis.</title><p><italic><tp:taxon-name><tp:taxon-name-part taxon-name-part-type="genus" reg="Indigofera">Indigofera</tp:taxon-name-part><tp:taxon-name-part taxon-name-part-type="species" reg="jintongpenensis">jintongpenensis</tp:taxon-name-part></tp:taxon-name></italic> is most morphologically similar to <italic><tp:taxon-name><tp:taxon-name-part taxon-name-part-type="genus" reg="Indigofera">I.</tp:taxon-name-part><tp:taxon-name-part taxon-name-part-type="species" reg="balfouriana">balfouriana</tp:taxon-name-part></tp:taxon-name></italic> Craib, but it clearly differs from the latter by its habit being prostrate (vs. erect), much-branched stems and branches flexible, leaves usually 7–13-foliolate (vs. 5–9-foliolate), stipules usually 5–7 mm (vs. 3–6 mm) long, inflorescences racemose, 1–2 (–3.5) cm (vs. 2–6 cm) long, 6–8-flowered, legumes 1.5–2.5 cm (vs. 2.5–4.0 cm) long, endocarp not blotched (vs. blotched).</p><fig id="F2" position="float" orientation="portrait"><object-id xmlns:xlink="http://www.w3.org/1999/xlink" content-type="doi" xlink:type="simple">10.3897/phytokeys.241.120230.figure2</object-id><object-id xmlns:xlink="http://www.w3.org/1999/xlink" content-type="arpha" xlink:type="simple">C22E3DF0-D9AF-529D-9F28-B2AE9D4E7FDB</object-id><label>Figure 2.</label><caption><p><italic><tp:taxon-name><tp:taxon-name-part taxon-name-part-type="genus" reg="Indigofera">Indigofera</tp:taxon-name-part><tp:taxon-name-part taxon-name-part-type="species" reg="jintongpenensis">jintongpenensis</tp:taxon-name-part></tp:taxon-name></italic> sp. nov. <bold>A</bold> habit <bold>B</bold> a portion of branchlet showing adaxial surface of leaflets <bold>C</bold> leaves (abaxial) <bold>D</bold> branchlet <bold>E</bold> stipules <bold>F</bold> leaves and inflorescence <bold>G</bold> inflorescence <bold>H</bold> legume.</p></caption><graphic xmlns:xlink="http://www.w3.org/1999/xlink" xlink:href="phytokeys-241-091_article-120230__-g002.jpg" position="float" orientation="portrait" xlink:type="simple" id="oo_1022551.jpg"><uri content-type="original_file" xlink:type="simple">https://binary.pensoft.net/fig/1022551</uri></graphic></fig></tp:treatment-sec><tp:treatment-sec sec-type="description" id="SECID0EFLAC"><title>Description.</title><p>Shrubs, prostrate, 10–20 (–30) cm in height. Stems much-branched, terete, slightly 4-angled when young, flexible, usually 1.0–2.5 mm in diameter. Branchlets nearly terete, flexible, 10–20 cm long, with dense spreading white and brown sub-basifixed curly and asymmetrically 2-branched trichomes. Leaves imparipinnate, 2–7 cm × 1.0–2.5 cm, 7–13-foliolate. Stipules narrowly triangular to linear, 5–7 mm long, purple when young, turning brown when old, with spreading, brown, curled and asymmetrically 2-branched trichomes. Petioles 0.2–1.0 cm long, rachis adaxially grooved, with spreading, curled, sub-basifixed, brownish-black, 2-branched trichomes. Leaflets opposite, 0.5–1.5 cm × 0.4–0.8 cm, adaxial surface green, covered with short, spreading, white, 2-branched trichomes, abaxial surface pale green, covered with long, spreading, sub-medifixed, white, 2-branched trichomes and brown, 2-branched trichomes along primary venation; mid-vein abaxially prominent and adaxially impressed, secondary veins inconspicuous; terminal leaflets obovate, apex rounded or retuse, base broadly cuneate; lateral leaflets oblong or elliptic, apex rounded, with a mucro ca. 1 mm long, base rounded or shallowly cordate; petiolules ca. 1 mm long. Inflorescences racemose, 6–8-flowered, axillary, obviously shorter than their subtending leaf, 1–2 (–3.5) cm long. Peduncles 0.2–0.5 cm long; peduncle and rachis densely covered with spreading, white and brown, sub-basifixed, curly and asymmetrically 2-branched trichomes. Bracts narrowly lanceolate to linear, revolute, ca. 2 mm long, caducous. Pedicels ca. 2 mm long, slightly curved, with densely spreading, sub-basifixed, white and brown, 2-branched trichomes. Calyx discoid, spreading, outside with spreading brown and white, sub-basifixed, asymmetrically 2-branched trichomes, glabrous inside; tube ca. 1 mm long; lobes 5, unequal, triangular-lanceolate, ca. 1.5–2.0 mm long, apex long acuminate. Corolla pink; standard obovate-elliptic, 7–9 mm × 4–6 mm, apex rounded, base broadly cuneate, outside with white, soft, 2-branched trichomes, margin ciliate; wings narrowly oblong, ca. 8 mm long, ca. 2 mm wide, base bristly, margin ciliate; keel petals 7–9 mm × ca. 1.5 mm, outside covered with spreading white trichomes towards apex, with spur ca. 1 mm long. Stamens 10, diadelphous, 9 stamens fused and the vexillary one free, 5–6 mm long; anthers ovoid, apically convex. Ovary hairy; style glabrous. Legume cylindrical, sutures thickened, 1.5–2.5 cm × ca. 0.2 cm, apex beaked, with white and brown, medifixed, symmetrically 2-branched trichomes, endocarp not blotched. Seeds 5–7 per legume, oblong to rectangle, 1–2 mm × ca. 1 mm, transverse septa present between seeds.</p><fig id="F3" position="float" orientation="portrait"><object-id xmlns:xlink="http://www.w3.org/1999/xlink" content-type="doi" xlink:type="simple">10.3897/phytokeys.241.120230.figure3</object-id><object-id xmlns:xlink="http://www.w3.org/1999/xlink" content-type="arpha" xlink:type="simple">A4A8483A-7B05-5C45-87ED-49AABBAA4A78</object-id><label>Figure 3.</label><caption><p>Holotype of <italic><tp:taxon-name><tp:taxon-name-part taxon-name-part-type="genus" reg="Indigofera">Indigofera</tp:taxon-name-part><tp:taxon-name-part taxon-name-part-type="species" reg="jintongpenensis">jintongpenensis</tp:taxon-name-part></tp:taxon-name></italic> (YUKU-05008413).</p></caption><graphic xmlns:xlink="http://www.w3.org/1999/xlink" xlink:href="phytokeys-241-091_article-120230__-g003.jpg" position="float" orientation="portrait" xlink:type="simple" id="oo_1022552.jpg"><uri content-type="original_file" xlink:type="simple">https://binary.pensoft.net/fig/1022552</uri></graphic></fig></tp:treatment-sec><tp:treatment-sec sec-type="phenology" id="SECID0ECMAC"><title>Phenology.</title><p>Flowering from June to September, fruiting from August to December.</p><fig id="F4" position="float" orientation="portrait"><object-id xmlns:xlink="http://www.w3.org/1999/xlink" content-type="doi" xlink:type="simple">10.3897/phytokeys.241.120230.figure4</object-id><object-id xmlns:xlink="http://www.w3.org/1999/xlink" content-type="arpha" xlink:type="simple">AC450F04-280C-5565-9D0F-82A56A35C707</object-id><label>Figure 4.</label><caption><p><italic><tp:taxon-name><tp:taxon-name-part taxon-name-part-type="genus" reg="Indigofera">Indigofera</tp:taxon-name-part><tp:taxon-name-part taxon-name-part-type="species" reg="jintongpenensis">jintongpenensis</tp:taxon-name-part></tp:taxon-name></italic> sp. nov. <bold>A</bold> flower (lateral view) <bold>B</bold> calyx <bold>C</bold> standard <bold>D</bold> wing <bold>E</bold> keel <bold>F</bold> pistil and stamens <bold>G</bold> stamen <bold>H</bold> seeds.</p></caption><graphic xmlns:xlink="http://www.w3.org/1999/xlink" xlink:href="phytokeys-241-091_article-120230__-g004.jpg" position="float" orientation="portrait" xlink:type="simple" id="oo_1022553.jpg"><uri content-type="original_file" xlink:type="simple">https://binary.pensoft.net/fig/1022553</uri></graphic></fig></tp:treatment-sec><tp:treatment-sec sec-type="etymology" id="SECID0EPNAC"><title>Etymology.</title><p>The specific epithet “<italic><tp:taxon-name><tp:taxon-name-part taxon-name-part-type="genus" reg="Indigofera"/><tp:taxon-name-part taxon-name-part-type="species" reg="jintongpenensis">jintongpenensis</tp:taxon-name-part></tp:taxon-name></italic>” is derived from the type locality of the new species, the Jintongpen Mountain and the Latin suffix -<italic>ensis</italic>, indicating the place of origin or growth.</p></tp:treatment-sec><tp:treatment-sec sec-type="distribution" id="SECID0EBOAC"><title>Distribution and ecology.</title><p>According to the present investigations, <italic><tp:taxon-name><tp:taxon-name-part taxon-name-part-type="genus" reg="Indigofera">Indigofera</tp:taxon-name-part><tp:taxon-name-part taxon-name-part-type="species" reg="jintongpenensis">jintongpenensis</tp:taxon-name-part></tp:taxon-name></italic> is only found in its type locality, the Jintongpen Mountain of Fuming County, located in central Yunnan Province, southwest China (Fig. <xref ref-type="fig" rid="F5">5</xref>). With a maximum altitude of 2,817 m, the Jintongpen Mountain is the highest peak in Fuming County. <italic><tp:taxon-name><tp:taxon-name-part taxon-name-part-type="genus" reg="Indigofera">I.</tp:taxon-name-part><tp:taxon-name-part taxon-name-part-type="species" reg="jintongpenensis">jintongpenensis</tp:taxon-name-part></tp:taxon-name></italic> has been observed at elevations ranging from 2600–2817 m in the summit region of the mountain. It usually grows in the limestone scrub and its association includes <italic><tp:taxon-name><tp:taxon-name-part taxon-name-part-type="genus" reg="Allium">Allium</tp:taxon-name-part><tp:taxon-name-part taxon-name-part-type="species" reg="wallichii">wallichii</tp:taxon-name-part></tp:taxon-name></italic> Kunth (<tp:taxon-name><tp:taxon-name-part taxon-name-part-type="family">Amaryllidaceae</tp:taxon-name-part></tp:taxon-name>), <italic><tp:taxon-name><tp:taxon-name-part taxon-name-part-type="genus" reg="Asparagus">Asparagus</tp:taxon-name-part><tp:taxon-name-part taxon-name-part-type="species" reg="filicinus">filicinus</tp:taxon-name-part></tp:taxon-name></italic> Buch.-Ham. ex D.Don (<tp:taxon-name><tp:taxon-name-part taxon-name-part-type="family">Asparagaceae</tp:taxon-name-part></tp:taxon-name>), <italic><tp:taxon-name><tp:taxon-name-part taxon-name-part-type="genus" reg="Berberis">Berberis</tp:taxon-name-part><tp:taxon-name-part taxon-name-part-type="species" reg="wilsoniae">wilsoniae</tp:taxon-name-part></tp:taxon-name></italic> Hemsley (<tp:taxon-name><tp:taxon-name-part taxon-name-part-type="family">Berberidaceae</tp:taxon-name-part></tp:taxon-name>), <italic><tp:taxon-name><tp:taxon-name-part taxon-name-part-type="genus" reg="Buddleja">Buddleja</tp:taxon-name-part><tp:taxon-name-part taxon-name-part-type="species" reg="myriantha">myriantha</tp:taxon-name-part></tp:taxon-name></italic> Diels (<tp:taxon-name><tp:taxon-name-part taxon-name-part-type="family">Scrophulariaceae</tp:taxon-name-part></tp:taxon-name>), <italic><tp:taxon-name><tp:taxon-name-part taxon-name-part-type="genus" reg="Impatiens">Impatiens</tp:taxon-name-part><tp:taxon-name-part taxon-name-part-type="species" reg="yaoshanensis">yaoshanensis</tp:taxon-name-part></tp:taxon-name></italic> K.M.Liu &amp; Y.Y.Cong (<tp:taxon-name><tp:taxon-name-part taxon-name-part-type="family">Balsaminaceae</tp:taxon-name-part></tp:taxon-name>), <italic><tp:taxon-name><tp:taxon-name-part taxon-name-part-type="genus" reg="Lolium">Lolium</tp:taxon-name-part><tp:taxon-name-part taxon-name-part-type="species" reg="perenne">perenne</tp:taxon-name-part></tp:taxon-name></italic> Linn. (<tp:taxon-name><tp:taxon-name-part taxon-name-part-type="family">Poaceae</tp:taxon-name-part></tp:taxon-name>), <italic><tp:taxon-name><tp:taxon-name-part taxon-name-part-type="genus" reg="Quercus">Quercus</tp:taxon-name-part><tp:taxon-name-part taxon-name-part-type="species" reg="pannosa">pannosa</tp:taxon-name-part></tp:taxon-name></italic> Hand.-Mazz. (<tp:taxon-name><tp:taxon-name-part taxon-name-part-type="family">Fagaceae</tp:taxon-name-part></tp:taxon-name>), <italic><tp:taxon-name><tp:taxon-name-part taxon-name-part-type="genus" reg="Quercus">Quercus</tp:taxon-name-part><tp:taxon-name-part taxon-name-part-type="species" reg="rehderiana">rehderiana</tp:taxon-name-part></tp:taxon-name></italic> Handel-Mazzetti (<tp:taxon-name><tp:taxon-name-part taxon-name-part-type="family">Fagaceae</tp:taxon-name-part></tp:taxon-name>), <italic><tp:taxon-name><tp:taxon-name-part taxon-name-part-type="genus" reg="Silene">Silene</tp:taxon-name-part><tp:taxon-name-part taxon-name-part-type="species" reg="gracilicaulis">gracilicaulis</tp:taxon-name-part></tp:taxon-name></italic> C.L.Tang (<tp:taxon-name><tp:taxon-name-part taxon-name-part-type="family">Caryophyllaceae</tp:taxon-name-part></tp:taxon-name>) and so on. It can also be found occasionally under the thickets predominated by <italic><tp:taxon-name><tp:taxon-name-part taxon-name-part-type="genus" reg="Quercus">Quercus</tp:taxon-name-part><tp:taxon-name-part taxon-name-part-type="species" reg="pannosa">pannosa</tp:taxon-name-part></tp:taxon-name></italic> Hand.-Mazz. (<tp:taxon-name><tp:taxon-name-part taxon-name-part-type="family">Fagaceae</tp:taxon-name-part></tp:taxon-name>).</p><fig id="F5" position="float" orientation="portrait"><object-id xmlns:xlink="http://www.w3.org/1999/xlink" content-type="doi" xlink:type="simple">10.3897/phytokeys.241.120230.figure5</object-id><object-id xmlns:xlink="http://www.w3.org/1999/xlink" content-type="arpha" xlink:type="simple">71B6E234-B681-5E4D-856A-3E1B8F91FF77</object-id><label>Figure 5.</label><caption><p>Geographical distribution of <italic><tp:taxon-name><tp:taxon-name-part taxon-name-part-type="genus" reg="Indigofera">Indigofera</tp:taxon-name-part><tp:taxon-name-part taxon-name-part-type="species" reg="jintongpenensis">jintongpenensis</tp:taxon-name-part></tp:taxon-name></italic> sp. nov. (red dot).</p></caption><graphic xmlns:xlink="http://www.w3.org/1999/xlink" xlink:href="phytokeys-241-091_article-120230__-g005.jpg" position="float" orientation="portrait" xlink:type="simple" id="oo_1022554.jpg"><uri content-type="original_file" xlink:type="simple">https://binary.pensoft.net/fig/1022554</uri></graphic></fig></tp:treatment-sec><tp:treatment-sec sec-type="conservation status" id="SECID0E1EAE"><title>Conservation status.</title><p><italic><tp:taxon-name><tp:taxon-name-part taxon-name-part-type="genus" reg="Indigofera">Indigofera</tp:taxon-name-part><tp:taxon-name-part taxon-name-part-type="species" reg="jintongpenensis">jintongpenensis</tp:taxon-name-part></tp:taxon-name></italic> is a rare species with a restricted distribution and small population size. It is only known from a single locality on the Jintongpen Mountain in the Fumin County, southwest China, which is not within any protected area. The estimated area of occupancy (AOO) is less than 20 km<sup>2</sup>. The total population size is estimated to be fewer than 250 mature individuals. Following the IUCN criteria (<xref ref-type="bibr" rid="B10">IUCN 2022</xref>), this new species should be classified as Endangered [EN (B2abiii, D)].</p></tp:treatment-sec><tp:treatment-sec sec-type="Taxonomic notes" id="SECID0ERFAE"><title>Taxonomic notes.</title><p><italic><tp:taxon-name><tp:taxon-name-part taxon-name-part-type="genus" reg="Indigofera">Indigofera</tp:taxon-name-part><tp:taxon-name-part taxon-name-part-type="species" reg="jintongpenensis">jintongpenensis</tp:taxon-name-part></tp:taxon-name></italic> is mainly characterised by having a prostrate habit, 2-branched trichomes that are spreading and asymmetrical, and racemose inflorescences that are 6–8-flowered and relatively short (mostly 1–2 cm in length). It is most morphologically similar to <italic><tp:taxon-name><tp:taxon-name-part taxon-name-part-type="genus" reg="Indigofera">I.</tp:taxon-name-part><tp:taxon-name-part taxon-name-part-type="species" reg="balfouriana">balfouriana</tp:taxon-name-part></tp:taxon-name></italic> Craib in terms of indumentum on various parts of the plant, as well as flower shape and size, but is clearly distinguished by the features pointed out in the diagnosis as well as others (Table <xref ref-type="table" rid="T1">1</xref>).</p><table-wrap id="T1" position="float" orientation="portrait"><label>Table 1.</label><caption><p>Morphological comparison amongst <italic><tp:taxon-name><tp:taxon-name-part taxon-name-part-type="genus" reg="Indigofera">Indigofera</tp:taxon-name-part><tp:taxon-name-part taxon-name-part-type="species" reg="jintongpenensis">jintongpenensis</tp:taxon-name-part></tp:taxon-name></italic> and the related species.</p></caption><table id="TID0E1ZAE" rules="all"><tbody><tr><th rowspan="1" colspan="1">Character</th><th rowspan="1" colspan="1">
                    <italic>
                      <tp:taxon-name><tp:taxon-name-part taxon-name-part-type="genus" reg="Indigofera">I.</tp:taxon-name-part><tp:taxon-name-part taxon-name-part-type="species" reg="jintongpenensis">jintongpenensis</tp:taxon-name-part></tp:taxon-name>
                    </italic>
                  </th><th rowspan="1" colspan="1">
                    <italic>
                      <tp:taxon-name><tp:taxon-name-part taxon-name-part-type="genus" reg="Indigofera">I.</tp:taxon-name-part><tp:taxon-name-part taxon-name-part-type="species" reg="balfouriana">balfouriana</tp:taxon-name-part></tp:taxon-name>
                    </italic>
                  </th><th rowspan="1" colspan="1">
                    <italic>
                      <tp:taxon-name><tp:taxon-name-part taxon-name-part-type="genus" reg="Indigofera">I.</tp:taxon-name-part><tp:taxon-name-part taxon-name-part-type="species" reg="szechuensis">szechuensis</tp:taxon-name-part></tp:taxon-name>
                    </italic>
                  </th></tr><tr><td rowspan="1" colspan="1">Habit</td><td rowspan="1" colspan="1">prostrate shrub</td><td rowspan="1" colspan="1">erect shrub</td><td rowspan="1" colspan="1">erect shrub</td></tr><tr><td rowspan="1" colspan="1">Plant height (m)</td><td rowspan="1" colspan="1">0.1–0.2 (–0.3)</td><td rowspan="1" colspan="1">0.6–2.0</td><td rowspan="1" colspan="1">0.8–2.5</td></tr><tr><td rowspan="1" colspan="1">Stems</td><td rowspan="1" colspan="1">prostrate</td><td rowspan="1" colspan="1">erect</td><td rowspan="1" colspan="1">erect</td></tr><tr><td rowspan="1" colspan="1">Stem indumentum</td><td rowspan="1" colspan="1">spreading, sub-basifixed curly and asymmetrical</td><td rowspan="1" colspan="1">spreading or subspreading appressed or 2-branched</td><td rowspan="1" colspan="1">appressed mixed and medifixed symmetrically</td></tr><tr><td rowspan="1" colspan="1">Leaf length (cm)</td><td rowspan="1" colspan="1">2–7</td><td rowspan="1" colspan="1">3–9</td><td rowspan="1" colspan="1">4–10</td></tr><tr><td rowspan="1" colspan="1">Stipule size (mm)</td><td rowspan="1" colspan="1">5–7</td><td rowspan="1" colspan="1">3–6</td><td rowspan="1" colspan="1">up to 2.5</td></tr><tr><td rowspan="1" colspan="1">No. of leaflets</td><td rowspan="1" colspan="1">7–13</td><td rowspan="1" colspan="1">5–9</td><td rowspan="1" colspan="1">(5–) 7–13</td></tr><tr><td rowspan="1" colspan="1">Leaflet size (mm)</td><td rowspan="1" colspan="1">5–15 × 4–8</td><td rowspan="1" colspan="1">6–20 × 4–13</td><td rowspan="1" colspan="1">5–20 × 4–9</td></tr><tr><td rowspan="1" colspan="1">Raceme length (cm)</td><td rowspan="1" colspan="1">1–2 (–3.5)</td><td rowspan="1" colspan="1">2–6</td><td rowspan="1" colspan="1">10–19</td></tr><tr><td rowspan="1" colspan="1">Peduncle size (cm)</td><td rowspan="1" colspan="1">0.2–0.5</td><td rowspan="1" colspan="1">0.5–1.5</td><td rowspan="1" colspan="1">0.8–2.7</td></tr><tr><td rowspan="1" colspan="1">Calyx shape</td><td rowspan="1" colspan="1">discoid</td><td rowspan="1" colspan="1">bell-shaped</td><td rowspan="1" colspan="1">cup-shaped</td></tr><tr><td rowspan="1" colspan="1">Colour of corolla</td><td rowspan="1" colspan="1">pink</td><td rowspan="1" colspan="1">red to purple</td><td rowspan="1" colspan="1">crimson-red</td></tr><tr><td rowspan="1" colspan="1">Standard size (mm)</td><td rowspan="1" colspan="1">7–9 × 4–6</td><td rowspan="1" colspan="1">6.0–9.5 × 5.0–6.0</td><td rowspan="1" colspan="1">7.5–9.5 × 5.0–6.5</td></tr><tr><td rowspan="1" colspan="1">Legume length (cm)</td><td rowspan="1" colspan="1">1.5–2.5</td><td rowspan="1" colspan="1">2.5–4.0</td><td rowspan="1" colspan="1">3.5–4.0</td></tr></tbody></table></table-wrap><p><italic><tp:taxon-name><tp:taxon-name-part taxon-name-part-type="genus" reg="Indigofera">Indigofera</tp:taxon-name-part><tp:taxon-name-part taxon-name-part-type="species" reg="jintongpenensis">jintongpenensis</tp:taxon-name-part></tp:taxon-name></italic> is also similar to <italic><tp:taxon-name><tp:taxon-name-part taxon-name-part-type="genus" reg="Indigofera">Indigofera</tp:taxon-name-part><tp:taxon-name-part taxon-name-part-type="species" reg="szechuensis">szechuensis</tp:taxon-name-part></tp:taxon-name></italic> Craib in overlapping leaf length, the number of leaflets and overlapping standard size (Table <xref ref-type="table" rid="T1">1</xref>). However, <italic><tp:taxon-name><tp:taxon-name-part taxon-name-part-type="genus" reg="Indigofera">I.</tp:taxon-name-part><tp:taxon-name-part taxon-name-part-type="species" reg="szechuensis">szechuensis</tp:taxon-name-part></tp:taxon-name></italic> differs from <italic><tp:taxon-name><tp:taxon-name-part taxon-name-part-type="genus" reg="Indigofera">I.</tp:taxon-name-part><tp:taxon-name-part taxon-name-part-type="species" reg="jintongpenensis">jintongpenensis</tp:taxon-name-part></tp:taxon-name></italic> in having an erect habit, 2-branched trichomes appressed, symmetrical and medifixed, stipules 2.5 mm long, inflorescences 10–19 cm long, peduncles 8–27 mm long (Table <xref ref-type="table" rid="T1">1</xref>).</p></tp:treatment-sec><tp:treatment-sec sec-type="material" id="SECID0EGQAE"><title>Additional specimens examined</title><p><bold>(Paratypes).</bold> China. Yunnan: Fumin County, Jintongpen Mountain, alt. 2770 m, 6 September 2023, <italic>H. C. Wang et al. FM22978</italic>, <italic>FM22988</italic>, <italic>FM23008</italic> (YUKU); Fumin County, Jintongpen Mountain, alt. 2710 m, 2 November 2023, <italic>H. C. Wang et al. FM23540</italic> (YUKU).</p></tp:treatment-sec><ref-list><ref id="B10"><mixed-citation xmlns:xlink="http://www.w3.org/1999/xlink" xlink:type="simple">IUCN (<year>2022</year>) Guidelines for Using the IUCN Red List Categories and Criteria. Version 15. Prepared by the Standards and Petitions Committee.</mixed-citation></ref></ref-list></tp:taxon-treatment>
